# Supplementary material for: Whole-exome sequencing in UK Biobank reveals rare genetic architecture for depression
Source: Nat Commun. 2024 Feb 26;15:1755. doi: 10.1038/s41467-024-45774-2 (PMC10897433; doi:10.1038/s41467-024-45774-2)
Supplement: Supplementary file 4 — Supplementary Data 1-18 [file 41467_2024_45774_MOESM4_ESM.xlsx]

## Sheet: Index
Supplementary Data 1	Case-Control sample sizes of depression definitions cross populations. Samples sizes in subjects of (a) European, (b) African and (c) South Asian ancestries
Supplementary Data 2	Statistics of rare variants in cases and controls in EUR samples, including mean, standard deviation, minimum, maximum and median number of (a) PTV, (b) MPC>2, (c) 2≥MPC>1, (d) 1≥MPC>0, (e) other missense variants without MPC annotation and (f) synonymous variants.
Supplementary Data 3	Exome-wide burden test statistics in EUR samples (P-values are based on two-sided Wald tests).
Supplementary Data 4	Exome-wide burden test statistics in EUR samples with assessment center as additional covariates (P-values are based on two-sided Wald tests).
Supplementary Data 5	Exome-wide burden test statistics in EUR samples with down-sampling to effective sample size of 31,035 (P-values are based on two-sided Wald tests).
Supplementary Data 6	Exome-wide burden test statistics in (a) AFR and (b) SAS samples (P-values are based on two-sided Wald tests).
Supplementary Data 7	Sex-stratified exome-wide burden test statistics. (a) Test statistics for EHR across all types of rare variants (P-values are based on two-sided Wald tests); (b) Test statistics for GPpsy, Psypsy, DepAll, SelfRepDep, lifetimeMDD and MDDRecur on PTV and damaging missense variant burden of LoF intolerant genes (P-values are based on two-sided Wald tests).
Supplementary Data 8	Sex-stratified two-sided Poisson exact test in (a) cases and in (b) controls.
Supplementary Data 9	Genetic correlation based on rare PTVs, missense variants, and common variants between seven depression phenotypes (P-values are based on two-sided Wald tests).
Supplementary Data 10	Sample sizes, number of significant genomic risk loci, heritability, LD score intercept and mean chi-squared of depression GWAS used in the meta-analysis.
Supplementary Data 11	Genetic predcition analyses. (a) Univariate estimates of pseudo R2, R2 on the liability scale of PRS, PTV and damaging missense variant (MPC > 2). (b) P-value (two-sided Wald test) for PRS by rare variant carrier status interaction. (c) Comparison of genetic prediction performance between PRS + rare variant burden model vs. PRS only model. (d) Sample size for genetic prediction analysis by depres…
Supplementary Data 12	Psychiatric and neurodevelopmental disease associated genes from previous GWAS and exome sequencing studies.
Supplementary Data 13	Burden test statistics in psychiatric and neurodevelopmental disease associated genes for seven depression definitions (P-values are based on two-sided Wald tests).
Supplementary Data 14	GO gene sets and burden test statistics for PTV and damaging missense variant. (a) Significant GO gene sets and test statistics for damaging missense variant in EHR-defined depression. (b) Significant GO gene sets and burden test statistics for damaging missense variant for MDDRecur-defined depression. (c) Number of tests for each phenotype and Bonferroni significant threshold per phenotype. (All…
Supplementary Data 15	The human brain atlas genes. (a) 2,587 genes, expression elevated in brain; (b) 5,298 genes, expression elevated in other tissues but expressed in brain; (c) 8,342 genes, expression was not tissue specific but expressed in brain.
Supplementary Data 16	Burden test statistics in the human brain atlas gene sets for genes with pLI≥0.9 (P-values are based on two-sided Wald tests).
Supplementary Data 17	Antidepressants interacted genes, depression risk genes interacted drugs and burden test statistics. (a) FDA approved antidepressants and the category each drug belongs to, including tricyclic antidepressants (TCAs), selective serotonin antidepressants (SSRIs), serotonin and norepinephrine reuptake inhibitors (SNRIs) and other (moclobemide). (b) 207 genes interacted with antidepressants listed in…
Supplementary Data 18	Depression genes discovery. (a) Genes identified from gene-based burden test. OR: odds ratio; 95% CI: 95% confidence interval. (b) Number of burden tests for each phenotype and Bonferroni significant threshold per phenotype (c) SLC2A1 summary statistics of depression definitions. (d) SLC2A1 summary statistics in EHR-defined depression in UKB, PBK, DiscoverEHR and meta-analysis. (All P-values are …

## Sheet: Supplementary Data 1
a. EUR
Phenotypes	Cases	Controls	Total	Effective sample size
GPpsy	111712	206617	318329	290035
Psypsy	36556	282452	319008	129468
DepAll	20547	55746	76293	60053.4
SelfRepDep	20120	226578	246698	73916.3
EHR	10449	246719	257168	40097.8
LifetimeMDD	15580	43104	58684	45774.7
MDDRecur	9462	43104	52566	31035.3
b. AFR
Depression	Cases	Controls	Total	Effective sample size
GPpsy	1457	4668	6125	4441.65
Psypsy	544	5623	6167	1984.05
DepAll	393	1898	2291	1302.34
SelfRepDep	208	4518	4726	795.382
EHR	155	4758	4913	600.44
LifetimeMDD	129	355	484	378.471
MDDRecur	87	355	442	279.502
c. SAS
Depression	Cases	Controls	Total	Effective sample size
GPpsy	1534	5185	6719	4735.1
Psypsy	661	6074	6735	2384.51
DepAll	436	2239	2675	1459.74
SelfRepDep	269	5171	5440	1022.79
EHR	196	5453	5649	756.798
LifetimeMDD	140	343	483	397.681
MDDRecur	89	343	432	282.657

## Sheet: Supplementary Data 2
	a. PTV
		Counts in cases					Counts in controls						PTV intolerant gene buden association from Table S3
	phenotype	Mean	SD	Minimum	Maximum	Median	Mean	SD	Minimum	Maximum	Median	Mean count in cases - mean count in controls	Beta	P-value	Bonferroni corrected significant
	SelfRepDep	2.35249	1.62294	0	26	2	2.33747	1.62915	0	54	2	0.0150163	0.0547153	0.000113707	YES
	GPpsy	2.34192	1.6275	0	54	2	2.33875	1.6295	0	27	2	0.0031715	0.0339031	4.94494e-06	YES
	Psypsy	2.37526	1.66365	0	54	2	2.33534	1.62437	0	27	2	0.0399215	0.0649371	1.27179e-09	YES
	DepAll	2.40556	1.62792	0	18	2	2.39917	1.65148	0	24	2	0.00639034	0.00416181	0.79804	NO
	EHR	2.39832	1.63753	0	18	2	2.33767	1.62906	0	54	2	0.0606481	0.15664	4.64037e-18	YES
	lifetimeMDD	2.3396	1.62539	0	26	2	2.35809	1.61638	0	19	2	-0.0184854	0.0558981	0.00353905	NO
	MDDRecur	2.34971	1.6509	0	26	2	2.35809	1.61638	0	19	2	-0.00837277	0.070879	0.0021446	NO
	b.MPC>2
		Counts in cases					Counts in controls						PTV intolerant gene buden association from Table S3
	phenotype	Mean	SD	Minimum	Maximum	Median	Mean	SD	Minimum	Maximum	Median	Mean count in cases - mean count in controls	Beta	P-value	Bonferroni corrected significant
	SelfRepDep	0.584543	0.77475	0	5	0	0.581058	0.779848	0	32	0	0.00348456	0.0242661	0.0781715	NO
	GPpsy	0.582793	0.783397	0	32	0	0.580257	0.777353	0	11	0	0.00253606	0.0204489	0.00390897	NO
	Psypsy	0.592762	0.80132	0	32	0	0.579794	0.776633	0	11	0	0.0129677	0.0293728	0.0045267	NO
	DepAll	0.594977	0.789588	0	10	0	0.586212	0.778445	0	9	0	0.00876491	0.028509	0.0639424	NO
	EHR	0.60446	0.792156	0	8	0	0.580673	0.779176	0	32	0	0.023787	0.0804075	8.52299e-06	YES
	lifetimeMDD	0.573427	0.770425	0	6	0	0.57229	0.76902	0	7	0	0.0011372	0.0143627	0.421891	NO
	MDDRecur	0.580427	0.770883	0	6	0	0.57229	0.76902	0	7	0	0.0081367	0.0267694	0.2156	NO
	c.2≥MPC>1
		Counts in cases					Counts in controls						PTV intolerant gene buden association from Table S3
	phenotype	Mean	SD	Minimum	Maximum	Median	Mean	SD	Minimum	Maximum	Median	Mean count in cases - mean count in controls	Beta	P-value	Bonferroni corrected significant
	SelfRepDep	2.69026	1.74996	0	15	2	2.67607	1.76875	0	131	2	0.014191	0.0201479	0.00518774	NO
	GPpsy	2.68517	1.78659	0	131	2	2.68472	1.75723	0	31	2	0.000451581	0.00375006	0.312281	NO
	Psypsy	2.71449	1.87793	0	131	2	2.68066	1.7528	0	31	2	0.0338285	0.00699086	0.199531	NO
	DepAll	2.73218	1.76257	0	17	3	2.75112	1.7828	0	23	3	-0.0189461	-0.00815242	0.313616	NO
	EHR	2.72763	1.75813	0	12	2	2.67472	1.76703	0	131	2	0.0529104	0.0245207	0.0113146	NO
	lifetimeMDD	2.70334	1.73992	0	16	2	2.71309	1.77111	0	20	2	-0.00975166	0.00658437	0.479532	NO
	MDDRecur	2.70387	1.74164	0	13	2	2.71309	1.77111	0	20	2	-0.00922117	0.0025666	0.820883	NO
	d.1≥MPC>0
		Counts in cases					Counts in controls						PTV intolerant gene buden association from Table S3
	phenotype	Mean	SD	Minimum	Maximum	Median	Mean	SD	Minimum	Maximum	Median	Mean count in cases - mean count in controls	Beta	P-value	Bonferroni corrected significant
	SelfRepDep	11.9848	4.77659	1	93	11	12.0054	4.87052	0	492	11	-0.0205391	0.00857233	0.0808997	NO
	GPpsy	12.0065	4.94862	0	492	11	12.0779	4.83636	0	91	11	-0.0713967	-0.00109016	0.663931	NO
	Psypsy	12.1849	5.43686	0	492	12	12.0335	4.79843	0	93	11	0.151383	0.012187	0.000880201	NO
	DepAll	12.3859	4.81471	0	75	12	12.4269	4.86983	0	91	12	-0.0410407	-0.00444731	0.413285	NO
	EHR	11.9165	4.68678	0	52	11	12.0042	4.87641	0	492	11	-0.0877478	0.00496131	0.455763	NO
	lifetimeMDD	12.2599	4.82635	0	55	12	12.4143	4.9595	0	59	12	-0.154375	-0.00204206	0.742954	NO
	MDDRecur	12.2836	4.86873	0	55	12	12.4143	4.9595	0	59	12	-0.130768	-0.00606409	0.423654	NO
	e.other missense variant
		Counts in cases					Counts in controls						PTV intolerant gene buden association from Table S3
	phenotype	Mean	SD	Minimum	Maximum	Median	Mean	SD	Minimum	Maximum	Median	Mean count in cases - mean count in controls	Beta	P-value	Bonferroni corrected significant
	SelfRepDep	5.74359	2.86742	0	35	5	5.7993	2.89139	0	201	5	-0.055708	0.00829804	0.223193	NO
	GPpsy	5.79489	2.91011	0	201	5	5.82495	2.88048	0	38	5	-0.0300544	0.00662308	0.0567063	NO
	Psypsy	5.87499	3.07134	0	201	6	5.8051	2.86622	0	38	5	0.0698867	0.0214345	2.3488e-05	YES
	DepAll	5.98243	2.90095	0	30	6	5.97921	2.91126	0	31	6	0.00322125	0.000490477	0.94828	NO
	EHR	5.77452	2.84803	0	21	5	5.79596	2.88502	0	201	5	-0.0214383	0.0133525	0.145589	NO
	lifetimeMDD	5.88241	2.87373	0	29	6	5.98044	2.95762	0	32	6	-0.0980293	-0.00721272	0.405078	NO
	MDDRecur	5.89199	2.91894	0	29	6	5.98044	2.95762	0	32	6	-0.0884536	-0.00668528	0.525584	NO
	f.synonymous
		Counts in cases					Counts in controls						PTV intolerant gene buden association from Table S3
	phenotype	Mean	SD	Minimum	Maximum	Median	Mean	SD	Minimum	Maximum	Median	Mean count in cases - mean count in controls	Beta	P-value	Bonferroni corrected significant
	SelfRepDep	11.501	4.68722	0	61	11	11.5693	4.74104	0	212	11	-0.0682172	-0.000698824	0.873192	NO
	GPpsy	11.5662	4.71781	0	212	11	11.6479	4.78516	0	92	11	-0.0817325	-0.00398295	0.0734944	NO
	Psypsy	11.7301	4.89455	0	212	11	11.6031	4.74394	0	92	11	0.126942	0.00381397	0.243101	NO
	DepAll	11.9091	4.78383	0	58	11	11.9794	4.85115	0	79	11	-0.0703073	-0.00296286	0.538736	NO
	EHR	11.5189	4.60708	0	50	11	11.5735	4.74322	0	212	11	-0.0546013	-0.00721068	0.2251	NO
	lifetimeMDD	11.8744	4.80002	0	55	11	11.9967	4.93456	0	58	11	-0.122269	-0.00150573	0.783485	NO
	MDDRecur	11.9008	4.87196	0	55	11	11.9967	4.93456	0	58	11	-0.0958983	0.00435888	0.511548	NO

## Sheet: Supplementary Data 3
Phenotype	BETA	SE	OR	95% CI	P	Type	pLI	Bonferroni corrected significant (N test=119; 0.05/119=0.00042)
SelfRepDep	0.0547153	0.0141775	1.05624	(1.027, 1.086)	0.000113707	ptv	intol	YES
GPpsy	0.0339031	0.00742331	1.03448	(1.020, 1.050)	4.94494e-06	ptv	intol	YES
Psypsy	0.0649371	0.0106964	1.06709	(1.045, 1.090)	1.27179e-09	ptv	intol	YES
DepAll	0.00416181	0.0162644	1.00417	(0.973, 1.037)	0.79804	ptv	intol	NO
EHR	0.15664	0.0180838	1.16957	(1.129, 1.212)	4.64037e-18	ptv	intol	YES
lifetimeMDD	0.0558981	0.0191657	1.05749	(1.019, 1.098)	0.00353905	ptv	intol	NO
MDDRecur	0.070879	0.0230918	1.07345	(1.026, 1.123)	0.0021446	ptv	intol	NO
SelfRepDep	0.0242661	0.0137767	1.02456	(0.997, 1.053)	0.0781715	MPC > 2	intol	NO
GPpsy	0.0204489	0.00708699	1.02066	(1.007, 1.035)	0.00390897	MPC > 2	intol	NO
Psypsy	0.0293728	0.0103465	1.02981	(1.009, 1.051)	0.0045267	MPC > 2	intol	NO
DepAll	0.028509	0.0153888	1.02892	(0.998, 1.060)	0.0639424	MPC > 2	intol	NO
EHR	0.0804075	0.0180626	1.08373	(1.046, 1.123)	8.52299e-06	MPC > 2	intol	YES
lifetimeMDD	0.0143627	0.017883	1.01447	(0.980, 1.051)	0.421891	MPC > 2	intol	NO
MDDRecur	0.0267694	0.0216177	1.02713	(0.985, 1.072)	0.2156	MPC > 2	intol	NO
SelfRepDep	0.0201479	0.00720818	1.02035	(1.006, 1.035)	0.00518774	2 ≥ MPC > 1	intol	NO
GPpsy	0.00375006	0.00371128	1.00376	(0.996, 1.011)	0.312281	2 ≥ MPC > 1	intol	NO
Psypsy	0.00699086	0.00544931	1.00702	(0.996, 1.018)	0.199531	2 ≥ MPC > 1	intol	NO
DepAll	-0.00815242	0.00809042	0.991881	(0.976, 1.008)	0.313616	2 ≥ MPC > 1	intol	NO
EHR	0.0245207	0.00968115	1.02482	(1.006, 1.044)	0.0113146	2 ≥ MPC > 1	intol	NO
lifetimeMDD	0.00658437	0.00931238	1.00661	(0.988, 1.025)	0.479532	2 ≥ MPC > 1	intol	NO
MDDRecur	0.0025666	0.0113361	1.00257	(0.981, 1.025)	0.820883	2 ≥ MPC > 1	intol	NO
SelfRepDep	0.00857233	0.00491113	1.00861	(0.999, 1.018)	0.0808997	1 ≥ MPC > 0	intol	NO
GPpsy	-0.00109016	0.00250904	0.99891	(0.994, 1.004)	0.663931	1 ≥ MPC > 0	intol	NO
Psypsy	0.012187	0.00366388	1.01226	(1.005, 1.020)	0.000880201	1 ≥ MPC > 0	intol	NO
DepAll	-0.00444731	0.00543596	0.995563	(0.985, 1.006)	0.413285	1 ≥ MPC > 0	intol	NO
EHR	0.00496131	0.00665196	1.00497	(0.992, 1.018)	0.455763	1 ≥ MPC > 0	intol	NO
lifetimeMDD	-0.00204206	0.00622686	0.99796	(0.986, 1.010)	0.742954	1 ≥ MPC > 0	intol	NO
MDDRecur	-0.00606409	0.00757918	0.993954	(0.979, 1.009)	0.423654	1 ≥ MPC > 0	intol	NO
SelfRepDep	0.00829804	0.00681238	1.00833	(0.995, 1.022)	0.223193	other_MS	intol	NO
GPpsy	0.00662308	0.00347564	1.00665	(1.000, 1.014)	0.0567063	other_MS	intol	NO
Psypsy	0.0214345	0.00506862	1.02167	(1.012, 1.032)	2.3488e-05	other_MS	intol	YES
DepAll	0.000490477	0.00756133	1.00049	(0.986, 1.015)	0.94828	other_MS	intol	NO
EHR	0.0133525	0.0091751	1.01344	(0.995, 1.032)	0.145589	other_MS	intol	NO
lifetimeMDD	-0.00721272	0.00866302	0.992813	(0.976, 1.010)	0.405078	other_MS	intol	NO
MDDRecur	-0.00668528	0.010532	0.993337	(0.973, 1.014)	0.525584	other_MS	intol	NO
SelfRepDep	-0.000698824	0.00437847	0.999301	(0.991, 1.008)	0.873192	synonymous	intol	NO
GPpsy	-0.00398295	0.00222543	0.996025	(0.992, 1.000)	0.0734944	synonymous	intol	NO
Psypsy	0.00381397	0.00326742	1.00382	(0.997, 1.010)	0.243101	synonymous	intol	NO
DepAll	-0.00296286	0.0048198	0.997042	(0.988, 1.007)	0.538736	synonymous	intol	NO
EHR	-0.00721068	0.00594411	0.992815	(0.981, 1.004)	0.2251	synonymous	intol	NO
lifetimeMDD	-0.00150573	0.00547976	0.998495	(0.988, 1.009)	0.783485	synonymous	intol	NO
MDDRecur	0.00435888	0.00664028	1.00437	(0.991, 1.018)	0.511548	synonymous	intol	NO
SelfRepDep	0.00390406	0.00516791	1.00391	(0.994, 1.014)	0.449984	ptv	tol	NO
GPpsy	0.000145505	0.00263017	1.00015	(0.995, 1.005)	0.955882	ptv	tol	NO
Psypsy	0.00680257	0.00386189	1.00683	(0.999, 1.014)	0.0781601	ptv	tol	NO
DepAll	-0.00241411	0.00570154	0.997589	(0.987, 1.009)	0.671993	ptv	tol	NO
EHR	0.00569596	0.00696056	1.00571	(0.992, 1.020)	0.413175	ptv	tol	NO
lifetimeMDD	-0.0105871	0.00659306	0.989469	(0.977, 1.002)	0.10832	ptv	tol	NO
MDDRecur	-0.0122656	0.00800971	0.987809	(0.972, 1.003)	0.125686	ptv	tol	NO
SelfRepDep	0.00281844	0.00578743	1.00282	(0.992, 1.014)	0.626263	2 ≥ MPC > 1	tol	NO
GPpsy	0.00252859	0.00294119	1.00253	(0.997, 1.008)	0.389946	2 ≥ MPC > 1	tol	NO
Psypsy	0.0124529	0.00428897	1.01253	(1.004, 1.021)	0.00369049	2 ≥ MPC > 1	tol	NO
DepAll	-0.00782273	0.00638997	0.992208	(0.980, 1.005)	0.220869	2 ≥ MPC > 1	tol	NO
EHR	0.0202956	0.00763818	1.0205	(1.005, 1.036)	0.0078811	2 ≥ MPC > 1	tol	NO
lifetimeMDD	-0.00125512	0.00735176	0.998746	(0.984, 1.013)	0.864441	2 ≥ MPC > 1	tol	NO
MDDRecur	0.000262204	0.00891732	1.00026	(0.983, 1.018)	0.976542	2 ≥ MPC > 1	tol	NO
SelfRepDep	0.0021374	0.00205678	1.00214	(0.998, 1.006)	0.298712	1 ≥ MPC > 0	tol	NO
GPpsy	-0.00270594	0.00106646	0.997298	(0.995, 0.999)	0.011171	1 ≥ MPC > 0	tol	NO
Psypsy	0.00522156	0.00150605	1.00524	(1.002, 1.008)	0.000526182	1 ≥ MPC > 0	tol	NO
DepAll	-0.004323	0.00232835	0.995686	(0.991, 1.000)	0.0633572	1 ≥ MPC > 0	tol	NO
EHR	-0.00545377	0.00287149	0.994561	(0.989, 1.000)	0.0575271	1 ≥ MPC > 0	tol	NO
lifetimeMDD	-0.00332754	0.00265594	0.996678	(0.992, 1.002)	0.210254	1 ≥ MPC > 0	tol	NO
MDDRecur	-0.00214943	0.00322423	0.997853	(0.992, 1.004)	0.504996	1 ≥ MPC > 0	tol	NO
SelfRepDep	-0.00511046	0.00347004	0.994903	(0.988, 1.002)	0.140822	other_MS	tol	NO
GPpsy	-0.00503781	0.00175703	0.994975	(0.992, 0.998)	0.00414089	other_MS	tol	NO
Psypsy	0.00325602	0.00256978	1.00326	(0.998, 1.008)	0.20514	other_MS	tol	NO
DepAll	-0.000110732	0.00381952	0.999889	(0.992, 1.007)	0.976872	other_MS	tol	NO
EHR	-0.00367571	0.00468353	0.996331	(0.987, 1.006)	0.432561	other_MS	tol	NO
lifetimeMDD	-0.00782967	0.00435733	0.992201	(0.984, 1.001)	0.072352	other_MS	tol	NO
MDDRecur	-0.00970938	0.0053017	0.990338	(0.980, 1.001)	0.0670453	other_MS	tol	NO
SelfRepDep	-0.000656604	0.00228595	0.999344	(0.995, 1.004)	0.773933	synonymous	tol	NO
GPpsy	-0.00386503	0.00115881	0.996142	(0.994, 0.998)	0.000851922	synonymous	tol	NO
Psypsy	0.00520544	0.00168878	1.00522	(1.002, 1.009)	0.00205362	synonymous	tol	NO
DepAll	-0.00867987	0.00251109	0.991358	(0.986, 0.996)	0.000547	synonymous	tol	NO
EHR	-0.000879003	0.00308418	0.999121	(0.993, 1.005)	0.775641	synonymous	tol	NO
lifetimeMDD	-0.00291342	0.00286264	0.997091	(0.992, 1.003)	0.308803	synonymous	tol	NO
MDDRecur	-0.00473344	0.00348027	0.995278	(0.989, 1.002)	0.173805	synonymous	tol	NO
SelfRepDep	0.0093173	0.00462331	1.00936	(1.000, 1.019)	0.0438748	ptv	all	NO
GPpsy	0.00344079	0.00236386	1.00345	(0.999, 1.008)	0.145508	ptv	all	NO
Psypsy	0.013738	0.0034549	1.01383	(1.007, 1.021)	6.99749e-05	ptv	all	YES
DepAll	0.0001381	0.00512773	1.00014	(0.990, 1.010)	0.978514	ptv	all	NO
EHR	0.0244195	0.00615183	1.02472	(1.012, 1.037)	7.20337e-05	ptv	all	YES
lifetimeMDD	-0.00436241	0.00597759	0.995647	(0.984, 1.007)	0.465516	ptv	all	NO
MDDRecur	-0.00219702	0.0072446	0.997805	(0.984, 1.012)	0.76169	ptv	all	NO
SelfRepDep	0.00824487	0.00952031	1.00828	(0.990, 1.027)	0.386474	MPC > 2	all	NO
GPpsy	0.00809348	0.00485724	1.00813	(0.999, 1.018)	0.0956595	MPC > 2	all	NO
Psypsy	0.0202261	0.00709595	1.02043	(1.006, 1.035)	0.00436678	MPC > 2	all	NO
DepAll	0.0137403	0.0106137	1.01384	(0.993, 1.035)	0.195464	MPC > 2	all	NO
EHR	0.0409482	0.0125911	1.0418	(1.016, 1.068)	0.00114532	MPC > 2	all	NO
lifetimeMDD	0.00383732	0.0122944	1.00384	(0.980, 1.028)	0.754949	MPC > 2	all	NO
MDDRecur	0.0139715	0.014899	1.01407	(0.985, 1.044)	0.348375	MPC > 2	all	NO
SelfRepDep	0.00867943	0.00427515	1.00872	(1.000, 1.017)	0.0423355	2 ≥ MPC > 1	all	NO
GPpsy	0.00274639	0.00219993	1.00275	(0.998, 1.007)	0.211885	2 ≥ MPC > 1	all	NO
Psypsy	0.00886861	0.00320046	1.00891	(1.003, 1.015)	0.00558764	2 ≥ MPC > 1	all	NO
DepAll	-0.00847875	0.00481818	0.991557	(0.982, 1.001)	0.0784518	2 ≥ MPC > 1	all	NO
EHR	0.0191928	0.00555245	1.01938	(1.008, 1.031)	0.000546979	2 ≥ MPC > 1	all	NO
lifetimeMDD	0.000218867	0.00553383	1.00022	(0.989, 1.011)	0.968451	2 ≥ MPC > 1	all	NO
MDDRecur	-0.00126924	0.00672125	0.998732	(0.986, 1.012)	0.850219	2 ≥ MPC > 1	all	NO
SelfRepDep	0.00289944	0.0017051	1.0029	(1.000, 1.006)	0.0890454	1 ≥ MPC > 0	all	NO
GPpsy	-0.00216274	0.000903287	0.99784	(0.996, 1.000)	0.016652	1 ≥ MPC > 0	all	NO
Psypsy	0.00563449	0.00127208	1.00565	(1.003, 1.008)	9.45112e-06	1 ≥ MPC > 0	all	YES
DepAll	-0.00337167	0.00197287	0.996634	(0.993, 1.000)	0.0874468	1 ≥ MPC > 0	all	NO
EHR	-0.00323103	0.0024278	0.996774	(0.992, 1.002)	0.183238	1 ≥ MPC > 0	all	NO
lifetimeMDD	-0.00344017	0.00225657	0.996566	(0.992, 1.001)	0.12738	1 ≥ MPC > 0	all	NO
MDDRecur	-0.00347719	0.00274217	0.996529	(0.991, 1.002)	0.204782	1 ≥ MPC > 0	all	NO
SelfRepDep	-0.00325274	0.00280919	0.996753	(0.991, 1.002)	0.246908	other_MS	all	NO
GPpsy	-0.00188126	0.00142074	0.998121	(0.995, 1.001)	0.185455	other_MS	all	NO
Psypsy	0.00684202	0.00205751	1.00687	(1.003, 1.011)	0.000882949	other_MS	all	NO
DepAll	-0.000922732	0.00309938	0.999078	(0.993, 1.005)	0.765921	other_MS	all	NO
EHR	-0.000839676	0.00378131	0.999161	(0.992, 1.007)	0.824268	other_MS	all	NO
lifetimeMDD	-0.00719698	0.00354095	0.992829	(0.986, 1.000)	0.0421031	other_MS	all	NO
MDDRecur	-0.00727515	0.00429808	0.992751	(0.984, 1.001)	0.0905217	other_MS	all	NO
SelfRepDep	-0.000473987	0.00182096	0.999526	(0.996, 1.003)	0.794636	synonymous	all	NO
GPpsy	-0.00310311	0.000923411	0.996902	(0.995, 0.999)	0.000778069	synonymous	all	NO
Psypsy	0.00460256	0.00134236	1.00461	(1.002, 1.007)	0.000606445	synonymous	all	NO
DepAll	-0.00605873	0.00200018	0.99396	(0.990, 0.998)	0.00245291	synonymous	all	NO
EHR	-0.00147019	0.00246145	0.998531	(0.994, 1.003)	0.550317	synonymous	all	NO
lifetimeMDD	-0.00226698	0.00228	0.997736	(0.993, 1.002)	0.320083	synonymous	all	NO
MDDRecur	-0.00233939	0.00276995	0.997663	(0.992, 1.003)	0.398356	synonymous	all	NO
BETA: regression coefficient of burden
SE: standard error
OR: odds ratio
CI: confidence interval
type: type of rare variants (“ptv”: protein-truncating variant; “other_MS”: missense variants not in MPC annotation)
pLI: gene is LoF tolerant (“tol”), intolerant (“intol”) or all genes (“all”).

## Sheet: Supplementary Data 4
Phenotype	BETA	SE	OR	95% CI	P	Type	pLI	Bonferroni corrected significant (N test=77; 0.05/77=0.00065)
SelfRepDep	0.0527783	0.0141996	1.0542	(1.025, 1.084)	0.000201691	ptv	intol	YES
GPpsy	0.030994	0.0074345	1.03148	(1.017, 1.047)	3.06009e-05	ptv	intol	YES
Psypsy	0.065613	0.0107079	1.06781	(1.046, 1.090)	8.92367e-10	ptv	intol	YES
DepAll	0.000190812	0.0162843	1.00019	(0.969, 1.033)	0.990651	ptv	intol	NO
EHR	0.156184	0.018157	1.16904	(1.128, 1.211)	7.84375e-18	ptv	intol	YES
lifetimeMDD	0.0537326	0.0192089	1.0552	(1.016, 1.096)	0.0051535	ptv	intol	NO
MDDRecur	0.0679128	0.0231523	1.07027	(1.023, 1.120)	0.00335376	ptv	intol	NO
SelfRepDep	0.0241997	0.0137905	1.02449	(0.997, 1.053)	0.0792923	MPC > 2	intol	NO
GPpsy	0.0198165	0.00709602	1.02001	(1.006, 1.034)	0.00522828	MPC > 2	intol	NO
Psypsy	0.0291274	0.0103545	1.02956	(1.009, 1.051)	0.00490769	MPC > 2	intol	NO
DepAll	0.0278542	0.0153995	1.02825	(0.998, 1.060)	0.0704858	MPC > 2	intol	NO
EHR	0.0795483	0.0181437	1.0828	(1.045, 1.122)	1.16338e-05	MPC > 2	intol	YES
lifetimeMDD	0.0152104	0.0179137	1.01533	(0.980, 1.052)	0.395831	MPC > 2	intol	NO
MDDRecur	0.0278211	0.0216553	1.02821	(0.985, 1.073)	0.198889	MPC > 2	intol	NO
SelfRepDep	0.0203066	0.00722038	1.02051	(1.006, 1.035)	0.00491734	2 ≥ MPC > 1	intol	NO
GPpsy	0.00500259	0.00371704	1.00502	(0.998, 1.012)	0.17835	2 ≥ MPC > 1	intol	NO
Psypsy	0.00604361	0.00545611	1.00606	(0.995, 1.017)	0.268001	2 ≥ MPC > 1	intol	NO
DepAll	-0.00720072	0.00810123	0.992825	(0.977, 1.009)	0.374088	2 ≥ MPC > 1	intol	NO
EHR	0.0265053	0.00974369	1.02686	(1.007, 1.047)	0.0065231	2 ≥ MPC > 1	intol	NO
lifetimeMDD	0.00748138	0.00933373	1.00751	(0.989, 1.026)	0.422817	2 ≥ MPC > 1	intol	NO
MDDRecur	0.00324707	0.0113646	1.00325	(0.981, 1.026)	0.775095	2 ≥ MPC > 1	intol	NO
SelfRepDep	0.0095225	0.00492157	1.00957	(1.000, 1.019)	0.053009	1 ≥ MPC > 0	intol	NO
GPpsy	0.00139364	0.00251559	1.00139	(0.996, 1.006)	0.579578	1 ≥ MPC > 0	intol	NO
Psypsy	0.0106033	0.00367383	1.01066	(1.003, 1.018)	0.00389974	1 ≥ MPC > 0	intol	NO
DepAll	-0.00185887	0.00545126	0.998143	(0.988, 1.009)	0.733104	1 ≥ MPC > 0	intol	NO
EHR	0.00937834	0.00668191	1.00942	(0.996, 1.023)	0.160455	1 ≥ MPC > 0	intol	NO
lifetimeMDD	0.00112851	0.00624525	1.00113	(0.989, 1.013)	0.856604	1 ≥ MPC > 0	intol	NO
MDDRecur	-0.00304954	0.00759947	0.996955	(0.982, 1.012)	0.688211	1 ≥ MPC > 0	intol	NO
SelfRepDep	0.00843539	0.00682232	1.00847	(0.995, 1.022)	0.216295	other_MS	intol	NO
GPpsy	0.00840739	0.00348178	1.00844	(1.002, 1.015)	0.015749	other_MS	intol	NO
Psypsy	0.0198937	0.00507626	1.02009	(1.010, 1.030)	8.89267e-05	other_MS	intol	YES
DepAll	0.00249368	0.00757184	1.0025	(0.988, 1.017)	0.741902	other_MS	intol	NO
EHR	0.0170402	0.00921246	1.01719	(0.999, 1.036)	0.064358	other_MS	intol	NO
lifetimeMDD	-0.0050093	0.00868201	0.995003	(0.978, 1.012)	0.563957	other_MS	intol	NO
MDDRecur	-0.00433354	0.0105541	0.995676	(0.975, 1.016)	0.681363	other_MS	intol	NO
SelfRepDep	-0.000268613	0.00439235	0.999731	(0.991, 1.008)	0.951236	synonymous	intol	NO
GPpsy	-0.00133068	0.00223364	0.99867	(0.994, 1.003)	0.551345	synonymous	intol	NO
Psypsy	0.00191234	0.00327856	1.00191	(0.995, 1.008)	0.5597	synonymous	intol	NO
DepAll	-0.000216853	0.00483777	0.999783	(0.990, 1.009)	0.964247	synonymous	intol	NO
EHR	-0.00320416	0.00597137	0.996801	(0.985, 1.009)	0.591552	synonymous	intol	NO
lifetimeMDD	0.00226566	0.005504	1.00227	(0.992, 1.013)	0.680604	synonymous	intol	NO
MDDRecur	0.00790745	0.00667038	1.00794	(0.995, 1.021)	0.235837	synonymous	intol	NO
SelfRepDep	0.00359567	0.00517768	1.0036	(0.993, 1.014)	0.487396	ptv	tol	NO
GPpsy	0.0015209	0.00263552	1.00152	(0.996, 1.007)	0.563888	ptv	tol	NO
Psypsy	0.00579736	0.00386963	1.00581	(0.998, 1.013)	0.13409	ptv	tol	NO
DepAll	-0.00103444	0.00570969	0.998966	(0.988, 1.010)	0.856232	ptv	tol	NO
EHR	0.00803017	0.00698172	1.00806	(0.994, 1.022)	0.250074	ptv	tol	NO
lifetimeMDD	-0.00868645	0.00660872	0.991351	(0.979, 1.004)	0.188714	ptv	tol	NO
MDDRecur	-0.0106883	0.00803119	0.989369	(0.974, 1.005)	0.183238	ptv	tol	NO
SelfRepDep	0.00317854	0.00579401	1.00318	(0.992, 1.015)	0.583287	2 ≥ MPC > 1	tol	NO
GPpsy	0.00424042	0.00294588	1.00425	(0.998, 1.010)	0.150026	2 ≥ MPC > 1	tol	NO
Psypsy	0.0110767	0.00429628	1.01114	(1.003, 1.020)	0.00993124	2 ≥ MPC > 1	tol	NO
DepAll	-0.0063225	0.00640023	0.993697	(0.981, 1.006)	0.323223	2 ≥ MPC > 1	tol	NO
EHR	0.0228265	0.00771964	1.02309	(1.008, 1.039)	0.00310716	2 ≥ MPC > 1	tol	NO
lifetimeMDD	0.00095577	0.00736884	1.00096	(0.987, 1.016)	0.8968	2 ≥ MPC > 1	tol	NO
MDDRecur	0.00263674	0.00893841	1.00264	(0.985, 1.020)	0.768001	2 ≥ MPC > 1	tol	NO
SelfRepDep	0.00274196	0.00205486	1.00275	(0.999, 1.007)	0.182079	1 ≥ MPC > 0	tol	NO
GPpsy	-0.000750427	0.00106707	0.99925	(0.997, 1.001)	0.481895	1 ≥ MPC > 0	tol	NO
Psypsy	0.00399907	0.00151979	1.00401	(1.001, 1.007)	0.00850511	1 ≥ MPC > 0	tol	NO
DepAll	-0.00216462	0.00234469	0.997838	(0.993, 1.002)	0.355903	1 ≥ MPC > 0	tol	NO
EHR	-0.00254303	0.00289013	0.99746	(0.992, 1.003)	0.378912	1 ≥ MPC > 0	tol	NO
lifetimeMDD	-0.000439175	0.00267344	0.999561	(0.994, 1.005)	0.869516	1 ≥ MPC > 0	tol	NO
MDDRecur	0.000629322	0.00324457	1.00063	(0.994, 1.007)	0.846206	1 ≥ MPC > 0	tol	NO
SelfRepDep	-0.00474255	0.00348196	0.995269	(0.988, 1.002)	0.173187	other_MS	tol	NO
GPpsy	-0.00294517	0.00176283	0.997059	(0.994, 1.001)	0.0947794	other_MS	tol	NO
Psypsy	0.00156968	0.00258104	1.00157	(0.997, 1.007)	0.543083	other_MS	tol	NO
DepAll	0.00194837	0.00383368	1.00195	(0.994, 1.010)	0.611296	other_MS	tol	NO
EHR	-0.000429429	0.00470916	0.999571	(0.990, 1.009)	0.927341	other_MS	tol	NO
lifetimeMDD	-0.0048363	0.00437534	0.995175	(0.987, 1.004)	0.269006	other_MS	tol	NO
MDDRecur	-0.00671986	0.00532375	0.993303	(0.983, 1.004)	0.206862	other_MS	tol	NO
SelfRepDep	-1.44289e-05	0.00229997	0.999986	(0.995, 1.005)	0.994994	synonymous	tol	NO
GPpsy	-0.00176922	0.00116615	0.998232	(0.996, 1.001)	0.12923	synonymous	tol	NO
Psypsy	0.00369052	0.00170098	1.0037	(1.000, 1.007)	0.0300343	synonymous	tol	NO
DepAll	-0.00644453	0.00252853	0.993576	(0.989, 0.999)	0.0108117	synonymous	tol	NO
EHR	0.00254461	0.00311097	1.00255	(0.996, 1.009)	0.413388	synonymous	tol	NO
lifetimeMDD	-0.000167612	0.0028791	0.999832	(0.994, 1.005)	0.953576	synonymous	tol	NO
MDDRecur	-0.00198881	0.00349931	0.998013	(0.991, 1.005)	0.569802	synonymous	tol	NO
BETA: regression coefficient of burden
SE: standard error
OR: odds ratio
CI: confidence interval
type: type of rare variants (“ptv”: protein-truncating variant; “other_MS”: missense variants not in MPC annotation)
pLI: gene is LoF tolerant (“tol”), intolerant (“intol”) or all genes (“all”).

## Sheet: Supplementary Data 5
Phenotype	BETA	SE	OR	95% CI	P	Type	pLI	Bonferroni corrected significant (N test=119; 0.05/119=0.00042)			Original sample				Down-sample
SelfRepDep	0.068	0.022	1.071	(1.026, 1.117)	0.00178	ptv	intol	NO		Phenotypes	Cases	Controls	Total	Effective sample size	Cases	Controls	Total	Effective sample size
GPpsy	0.054	0.023	1.056	(1.009, 1.104)	0.019	ptv	intol	NO		GPpsy	111712	206617	318329	290035	11948	22126	34074	31035
Psypsy	0.097	0.022	1.102	(1.056, 1.149)	7.98e-06	ptv	intol	YES		Psypsy	36556	282452	319008	129468	8767	67441	76208	31035
DepAll	-0.043	0.023	0.958	(0.916, 1.002)	0.0593	ptv	intol	NO		DepAll	20547	55746	76293	60053.4	10629	28728	39357	31035
EHR	0.176	0.02	1.193	(1.146, 1.241)	4.29e-18	ptv	intol	YES		SelfRepDep	20120	226578	246698	73916.3	8457	93967	102424	31035
lifetimeMDD	0.038	0.024	1.039	(0.992, 1.088)	0.102	ptv	intol	NO		EHR	10449	246719	257168	40097.8	8069	201727	209796	31035
MDDRecur	0.071	0.023	1.073	(1.026, 1.123)	0.00214	ptv	intol	NO		LifetimeMDD	15580	43104	58684	45774.7	10551	29310	39861	31035
SelfRepDep	0.01	0.021	1.01	(0.968, 1.053)	0.643	MPC > 2	intol	NO		MDDRecur	9462	43104	52566	31035.3	9462	43104	52566	31035
GPpsy	-0.018	0.022	0.982	(0.941, 1.025)	0.402	MPC > 2	intol	NO
Psypsy	0.045	0.021	1.046	(1.004, 1.09)	0.031	MPC > 2	intol	NO
DepAll	0.034	0.021	1.035	(0.992, 1.079)	0.109	MPC > 2	intol	NO
EHR	0.087	0.02	1.091	(1.048, 1.136)	1.93e-05	MPC > 2	intol	YES
lifetimeMDD	-0.004	0.022	0.996	(0.954, 1.039)	0.848	MPC > 2	intol	NO
MDDRecur	0.027	0.022	1.027	(0.985, 1.072)	0.216	MPC > 2	intol	NO
SelfRepDep	0.018	0.011	1.018	(0.996, 1.04)	0.111	2 ≥ MPC > 1	intol	NO
GPpsy	-0.009	0.011	0.991	(0.969, 1.013)	0.43	2 ≥ MPC > 1	intol	NO
Psypsy	0.009	0.011	1.009	(0.987, 1.031)	0.443	2 ≥ MPC > 1	intol	NO
DepAll	-0.003	0.011	0.997	(0.975, 1.019)	0.803	2 ≥ MPC > 1	intol	NO
EHR	0.024	0.011	1.024	(1.002, 1.046)	0.0324	2 ≥ MPC > 1	intol	NO
lifetimeMDD	-0.002	0.011	0.998	(0.977, 1.021)	0.892	2 ≥ MPC > 1	intol	NO
MDDRecur	0.003	0.011	1.003	(0.981, 1.025)	0.821	2 ≥ MPC > 1	intol	NO
SelfRepDep	0.01	0.008	1.01	(0.995, 1.025)	0.186	1 ≥ MPC > 0	intol	NO
GPpsy	0	0.008	1	(0.985, 1.015)	0.975	1 ≥ MPC > 0	intol	NO
Psypsy	0.012	0.008	1.012	(0.997, 1.027)	0.112	1 ≥ MPC > 0	intol	NO
DepAll	-0.013	0.008	0.987	(0.972, 1.002)	0.0811	1 ≥ MPC > 0	intol	NO
EHR	0.009	0.008	1.009	(0.994, 1.024)	0.24	1 ≥ MPC > 0	intol	NO
lifetimeMDD	-0.005	0.008	0.995	(0.98, 1.01)	0.501	1 ≥ MPC > 0	intol	NO
MDDRecur	-0.006	0.008	0.994	(0.979, 1.009)	0.424	1 ≥ MPC > 0	intol	NO
SelfRepDep	0.005	0.011	1.005	(0.984, 1.026)	0.645	other_MS	intol	NO
GPpsy	0.007	0.011	1.007	(0.986, 1.028)	0.505	other_MS	intol	NO
Psypsy	0.014	0.01	1.014	(0.994, 1.035)	0.168	other_MS	intol	NO
DepAll	-0.001	0.011	0.999	(0.979, 1.02)	0.942	other_MS	intol	NO
EHR	0.016	0.01	1.016	(0.996, 1.037)	0.122	other_MS	intol	NO
lifetimeMDD	-0.021	0.011	0.979	(0.959, 0.999)	0.0441	other_MS	intol	NO
MDDRecur	-0.007	0.011	0.993	(0.973, 1.014)	0.526	other_MS	intol	NO
SelfRepDep	-0.002	0.007	0.998	(0.985, 1.011)	0.77	synonymous	intol	NO
GPpsy	-0.009	0.007	0.991	(0.978, 1.005)	0.197	synonymous	intol	NO
Psypsy	0.009	0.007	1.01	(0.996, 1.023)	0.155	synonymous	intol	NO
DepAll	-0.007	0.007	0.993	(0.98, 1.006)	0.264	synonymous	intol	NO
EHR	-0.009	0.007	0.991	(0.978, 1.004)	0.162	synonymous	intol	NO
lifetimeMDD	0.003	0.007	1.003	(0.99, 1.016)	0.679	synonymous	intol	NO
MDDRecur	0.004	0.007	1.004	(0.991, 1.018)	0.512	synonymous	intol	NO
SelfRepDep	0.001	0.008	1.001	(0.986, 1.017)	0.875	ptv	tol	NO
GPpsy	-0.008	0.008	0.992	(0.977, 1.008)	0.336	ptv	tol	NO
Psypsy	-0.002	0.008	0.998	(0.983, 1.014)	0.846	ptv	tol	NO
DepAll	-0.001	0.008	0.999	(0.983, 1.014)	0.878	ptv	tol	NO
EHR	0.012	0.008	1.012	(0.996, 1.028)	0.138	ptv	tol	NO
lifetimeMDD	-0.014	0.008	0.986	(0.971, 1.002)	0.0828	ptv	tol	NO
MDDRecur	-0.012	0.008	0.988	(0.972, 1.003)	0.126	ptv	tol	NO
SelfRepDep	0.005	0.009	1.005	(0.988, 1.023)	0.542	2 ≥ MPC > 1	tol	NO
GPpsy	-0.012	0.009	0.988	(0.971, 1.006)	0.185	2 ≥ MPC > 1	tol	NO
Psypsy	0.016	0.008	1.016	(1, 1.033)	0.0552	2 ≥ MPC > 1	tol	NO
DepAll	-0.005	0.009	0.995	(0.978, 1.013)	0.597	2 ≥ MPC > 1	tol	NO
EHR	0.023	0.009	1.023	(1.006, 1.041)	0.00716	2 ≥ MPC > 1	tol	NO
lifetimeMDD	-0.002	0.009	0.998	(0.981, 1.016)	0.838	2 ≥ MPC > 1	tol	NO
MDDRecur	0	0.009	1	(0.983, 1.018)	0.977	2 ≥ MPC > 1	tol	NO
SelfRepDep	0.004	0.003	1.004	(0.997, 1.01)	0.286	1 ≥ MPC > 0	tol	NO
GPpsy	0	0.003	1	(0.994, 1.007)	0.924	1 ≥ MPC > 0	tol	NO
Psypsy	0.001	0.003	1.001	(0.995, 1.008)	0.65	1 ≥ MPC > 0	tol	NO
DepAll	-0.005	0.003	0.995	(0.989, 1.002)	0.147	1 ≥ MPC > 0	tol	NO
EHR	-0.006	0.003	0.995	(0.988, 1.001)	0.091	1 ≥ MPC > 0	tol	NO
lifetimeMDD	-0.003	0.003	0.997	(0.991, 1.003)	0.338	1 ≥ MPC > 0	tol	NO
MDDRecur	-0.002	0.003	0.998	(0.992, 1.004)	0.505	1 ≥ MPC > 0	tol	NO
SelfRepDep	-0.012	0.005	0.988	(0.978, 0.999)	0.0305	other_MS	tol	NO
GPpsy	-0.006	0.005	0.994	(0.984, 1.004)	0.222	other_MS	tol	NO
Psypsy	0.002	0.005	1.002	(0.992, 1.012)	0.709	other_MS	tol	NO
DepAll	0	0.005	1	(0.99, 1.01)	0.993	other_MS	tol	NO
EHR	0.001	0.005	1.001	(0.991, 1.011)	0.846	other_MS	tol	NO
lifetimeMDD	-0.01	0.005	0.99	(0.98, 1.001)	0.0633	other_MS	tol	NO
MDDRecur	-0.01	0.005	0.99	(0.98, 1.001)	0.067	other_MS	tol	NO
SelfRepDep	0.002	0.004	1.002	(0.995, 1.009)	0.622	synonymous	tol	NO
GPpsy	-0.003	0.004	0.997	(0.99, 1.004)	0.377	synonymous	tol	NO
Psypsy	0.003	0.003	1.003	(0.996, 1.01)	0.391	synonymous	tol	NO
DepAll	-0.008	0.004	0.992	(0.985, 0.999)	0.0176	synonymous	tol	NO
EHR	-0.001	0.004	0.999	(0.992, 1.006)	0.762	synonymous	tol	NO
lifetimeMDD	-0.005	0.003	0.995	(0.989, 1.002)	0.171	synonymous	tol	NO
MDDRecur	-0.005	0.003	0.995	(0.989, 1.002)	0.174	synonymous	tol	NO
SelfRepDep	0.016	0.007	1.017	(1.002, 1.031)	0.0212	ptv	all	NO
GPpsy	-0.005	0.007	0.995	(0.98, 1.009)	0.473	ptv	all	NO
Psypsy	0.016	0.007	1.016	(1.002, 1.03)	0.0284	ptv	all	NO
DepAll	0.004	0.007	1.004	(0.99, 1.019)	0.533	ptv	all	NO
EHR	0.021	0.007	1.021	(1.007, 1.035)	0.00292	ptv	all	NO
lifetimeMDD	-0.004	0.007	0.996	(0.982, 1.011)	0.624	ptv	all	NO
MDDRecur	-0.002	0.007	0.998	(0.984, 1.012)	0.762	ptv	all	NO
SelfRepDep	-0.009	0.015	0.991	(0.963, 1.02)	0.547	MPC > 2	all	NO
GPpsy	0.006	0.015	1.006	(0.977, 1.035)	0.701	MPC > 2	all	NO
Psypsy	0.019	0.015	1.019	(0.99, 1.048)	0.206	MPC > 2	all	NO
DepAll	0.033	0.015	1.033	(1.004, 1.063)	0.0265	MPC > 2	all	NO
EHR	0.044	0.014	1.045	(1.016, 1.075)	0.00196	MPC > 2	all	NO
lifetimeMDD	-0.001	0.015	0.999	(0.97, 1.028)	0.922	MPC > 2	all	NO
MDDRecur	0.014	0.015	1.014	(0.985, 1.044)	0.348	MPC > 2	all	NO
SelfRepDep	0.008	0.006	1.008	(0.996, 1.021)	0.195	2 ≥ MPC > 1	all	NO
GPpsy	0.012	0.007	1.012	(0.998, 1.025)	0.0832	2 ≥ MPC > 1	all	NO
Psypsy	0.01	0.006	1.01	(0.998, 1.022)	0.116	2 ≥ MPC > 1	all	NO
DepAll	-0.002	0.007	0.998	(0.985, 1.011)	0.722	2 ≥ MPC > 1	all	NO
EHR	0.018	0.007	1.019	(1.005, 1.032)	0.00581	2 ≥ MPC > 1	all	NO
lifetimeMDD	0.005	0.007	1.005	(0.992, 1.018)	0.481	2 ≥ MPC > 1	all	NO
MDDRecur	-0.001	0.007	0.999	(0.986, 1.012)	0.85	2 ≥ MPC > 1	all	NO
SelfRepDep	0.004	0.003	1.004	(0.999, 1.01)	0.128	1 ≥ MPC > 0	all	NO
GPpsy	-0.003	0.003	0.997	(0.992, 1.003)	0.321	1 ≥ MPC > 0	all	NO
Psypsy	0.006	0.003	1.006	(1.001, 1.011)	0.0258	1 ≥ MPC > 0	all	NO
DepAll	-0.005	0.003	0.995	(0.99, 1.001)	0.0876	1 ≥ MPC > 0	all	NO
EHR	-0.003	0.003	0.997	(0.992, 1.003)	0.323	1 ≥ MPC > 0	all	NO
lifetimeMDD	-0.006	0.003	0.994	(0.989, 0.999)	0.0318	1 ≥ MPC > 0	all	NO
MDDRecur	-0.003	0.003	0.997	(0.991, 1.002)	0.205	1 ≥ MPC > 0	all	NO
SelfRepDep	-0.004	0.004	0.996	(0.987, 1.004)	0.319	other_MS	all	NO
GPpsy	-0.001	0.004	0.999	(0.99, 1.007)	0.761	other_MS	all	NO
Psypsy	0.008	0.004	1.008	(1, 1.016)	0.0617	other_MS	all	NO
DepAll	0.001	0.004	1.001	(0.993, 1.01)	0.768	other_MS	all	NO
EHR	-0.002	0.004	0.998	(0.989, 1.006)	0.595	other_MS	all	NO
lifetimeMDD	-0.006	0.004	0.994	(0.986, 1.003)	0.18	other_MS	all	NO
MDDRecur	-0.007	0.004	0.993	(0.984, 1.001)	0.0905	other_MS	all	NO
SelfRepDep	-0.002	0.003	0.998	(0.993, 1.004)	0.559	synonymous	all	NO
GPpsy	-0.005	0.003	0.995	(0.99, 1.001)	0.0889	synonymous	all	NO
Psypsy	0.002	0.003	1.002	(0.996, 1.007)	0.501	synonymous	all	NO
DepAll	-0.008	0.003	0.992	(0.987, 0.998)	0.00449	synonymous	all	NO
EHR	-0.001	0.003	0.999	(0.993, 1.004)	0.669	synonymous	all	NO
lifetimeMDD	-0.003	0.003	0.997	(0.991, 1.002)	0.247	synonymous	all	NO
MDDRecur	-0.002	0.003	0.998	(0.992, 1.003)	0.398	synonymous	all	NO
BETA: regression coefficient of burden
SE: standard error
OR: odds ratio
CI: confidence interval
type: type of rare variants (“ptv”: protein-truncating variant; “other_MS”: missense variants not in MPC annotation)
pLI: gene is LoF tolerant (“tol”), intolerant (“intol”) or all genes (“all”).

## Sheet: Supplementary Data 6a (AFR)
Phenotype	BETA	SE	OR	95% CI	P	Type	pLI	Bonferroni corrected significant (N test=77; 0.05/77=0.00065)
SelfRepDep	-0.00409172	0.133384	0.995917	(0.767, 1.293)	0.975528	ptv	intol	NO
GPpsy	0.0370587	0.0574645	1.03775	(0.927, 1.161)	0.518994	ptv	intol	NO
Psypsy	-0.0107326	0.0855211	0.989325	(0.837, 1.170)	0.90013	ptv	intol	NO
DepAll	0.0651582	0.103346	1.06733	(0.872, 1.307)	0.528376	ptv	intol	NO
EHR	0.0639817	0.14815	1.06607	(0.797, 1.425)	0.665835	ptv	intol	NO
lifetimeMDD	-0.138974	0.207823	0.87025	(0.579, 1.308)	0.503677	ptv	intol	NO
MDDRecur	-0.261667	0.259389	0.769768	(0.463, 1.280)	0.31308	ptv	intol	NO
SelfRepDep	0.186609	0.0994276	1.20516	(0.992, 1.464)	0.0605408	MPC > 2	intol	NO
GPpsy	0.00911412	0.0450889	1.00916	(0.924, 1.102)	0.83981	MPC > 2	intol	NO
Psypsy	0.0624872	0.0645276	1.06448	(0.938, 1.208)	0.332855	MPC > 2	intol	NO
DepAll	-0.0229013	0.0850043	0.977359	(0.827, 1.155)	0.787612	MPC > 2	intol	NO
EHR	0.00390308	0.119071	1.00391	(0.795, 1.268)	0.973851	MPC > 2	intol	NO
lifetimeMDD	-0.303506	0.174165	0.738225	(0.525, 1.039)	0.0813972	MPC > 2	intol	NO
MDDRecur	-0.178213	0.195832	0.836764	(0.570, 1.228)	0.362806	MPC > 2	intol	NO
SelfRepDep	-0.0202564	0.0452047	0.979947	(0.897, 1.071)	0.654078	2 ≥ MPC > 1	intol	NO
GPpsy	-0.00919398	0.0193841	0.990848	(0.954, 1.029)	0.635282	2 ≥ MPC > 1	intol	NO
Psypsy	-0.0258402	0.0287565	0.974491	(0.921, 1.031)	0.368874	2 ≥ MPC > 1	intol	NO
DepAll	0.0180872	0.0365266	1.01825	(0.948, 1.094)	0.620473	2 ≥ MPC > 1	intol	NO
EHR	0.00171064	0.0514282	1.00171	(0.906, 1.108)	0.973465	2 ≥ MPC > 1	intol	NO
lifetimeMDD	0.0830897	0.0654235	1.08664	(0.956, 1.235)	0.204075	2 ≥ MPC > 1	intol	NO
MDDRecur	0.0969625	0.0748707	1.10182	(0.951, 1.276)	0.195297	2 ≥ MPC > 1	intol	NO
SelfRepDep	0.00346104	0.0225178	1.00347	(0.960, 1.049)	0.877844	1 ≥ MPC > 0	intol	NO
GPpsy	-0.00713572	0.00982454	0.99289	(0.974, 1.012)	0.467645	1 ≥ MPC > 0	intol	NO
Psypsy	0.00719385	0.0144629	1.00722	(0.979, 1.036)	0.618906	1 ≥ MPC > 0	intol	NO
DepAll	-0.00947336	0.0183796	0.990571	(0.956, 1.027)	0.606253	1 ≥ MPC > 0	intol	NO
EHR	-0.0136826	0.0268847	0.986411	(0.936, 1.040)	0.610796	1 ≥ MPC > 0	intol	NO
lifetimeMDD	-0.0113676	0.036595	0.988697	(0.920, 1.062)	0.756079	1 ≥ MPC > 0	intol	NO
MDDRecur	-0.0556492	0.0446358	0.945871	(0.867, 1.032)	0.212492	1 ≥ MPC > 0	intol	NO
SelfRepDep	0.0247851	0.0343259	1.02509	(0.958, 1.096)	0.470262	other_MS	intol	NO
GPpsy	0.026619	0.0150403	1.02698	(0.997, 1.058)	0.0767523	other_MS	intol	NO
Psypsy	0.00806739	0.0222645	1.0081	(0.965, 1.053)	0.717095	other_MS	intol	NO
DepAll	-0.0149857	0.0289715	0.985126	(0.931, 1.043)	0.604978	other_MS	intol	NO
EHR	-0.0673039	0.0423803	0.934911	(0.860, 1.016)	0.112265	other_MS	intol	NO
lifetimeMDD	-0.0446544	0.055218	0.956328	(0.858, 1.066)	0.418692	other_MS	intol	NO
MDDRecur	-0.0307301	0.0644075	0.969737	(0.855, 1.100)	0.633276	other_MS	intol	NO
SelfRepDep	0.0252188	0.0142951	1.02554	(0.997, 1.055)	0.0777049	synonymous	intol	NO
GPpsy	0.00985492	0.00659611	1.0099	(0.997, 1.023)	0.135162	synonymous	intol	NO
Psypsy	0.00639433	0.00982651	1.00641	(0.987, 1.026)	0.515225	synonymous	intol	NO
DepAll	0.0223322	0.0124989	1.02258	(0.998, 1.048)	0.0739812	synonymous	intol	NO
EHR	0.0263455	0.0179004	1.0267	(0.991, 1.063)	0.141078	synonymous	intol	NO
lifetimeMDD	0.0191353	0.0213027	1.01932	(0.978, 1.063)	0.369048	synonymous	intol	NO
MDDRecur	0.0205737	0.0247642	1.02079	(0.972, 1.072)	0.406096	synonymous	intol	NO
SelfRepDep	0.0769286	0.0301409	1.07996	(1.018, 1.146)	0.0107014	ptv	tol	NO
GPpsy	0.0127593	0.0132738	1.01284	(0.987, 1.040)	0.336433	ptv	tol	NO
Psypsy	0.0152544	0.0195319	1.01537	(0.977, 1.055)	0.434804	ptv	tol	NO
DepAll	0.0108059	0.0253822	1.01086	(0.962, 1.062)	0.670306	ptv	tol	NO
EHR	0.0227676	0.0350986	1.02303	(0.955, 1.096)	0.516547	ptv	tol	NO
lifetimeMDD	0.0667613	0.0467139	1.06904	(0.976, 1.172)	0.15296	ptv	tol	NO
MDDRecur	0.0812938	0.0552986	1.08469	(0.973, 1.209)	0.141538	ptv	tol	NO
SelfRepDep	0.0188982	0.0322594	1.01908	(0.957, 1.086)	0.557997	2 ≥ MPC > 1	tol	NO
GPpsy	0.00163544	0.0138549	1.00164	(0.975, 1.029)	0.906036	2 ≥ MPC > 1	tol	NO
Psypsy	0.0191939	0.0203769	1.01938	(0.979, 1.061)	0.346221	2 ≥ MPC > 1	tol	NO
DepAll	-0.00875431	0.0263642	0.991284	(0.941, 1.044)	0.73985	2 ≥ MPC > 1	tol	NO
EHR	0.0607949	0.0362646	1.06268	(0.990, 1.141)	0.0936553	2 ≥ MPC > 1	tol	NO
lifetimeMDD	-0.0165626	0.0503658	0.983574	(0.891, 1.086)	0.742272	2 ≥ MPC > 1	tol	NO
MDDRecur	0.0117326	0.0580853	1.0118	(0.903, 1.134)	0.839926	2 ≥ MPC > 1	tol	NO
SelfRepDep	0.00822969	0.00682617	1.00826	(0.995, 1.022)	0.227968	1 ≥ MPC > 0	tol	NO
GPpsy	0.00896567	0.00311868	1.00901	(1.003, 1.015)	0.00404248	1 ≥ MPC > 0	tol	NO
Psypsy	0.0107559	0.00445987	1.01081	(1.002, 1.020)	0.015878	1 ≥ MPC > 0	tol	NO
DepAll	0.00674406	0.00606171	1.00677	(0.995, 1.019)	0.265894	1 ≥ MPC > 0	tol	NO
EHR	0.00330435	0.0090033	1.00331	(0.986, 1.021)	0.713608	1 ≥ MPC > 0	tol	NO
lifetimeMDD	0.00292306	0.0106706	1.00293	(0.982, 1.024)	0.784133	1 ≥ MPC > 0	tol	NO
MDDRecur	0.0137629	0.0122195	1.01386	(0.990, 1.038)	0.260034	1 ≥ MPC > 0	tol	NO
SelfRepDep	0.0220385	0.0127895	1.02228	(0.997, 1.048)	0.0848583	other_MS	tol	NO
GPpsy	0.00766219	0.00582309	1.00769	(0.996, 1.019)	0.188232	other_MS	tol	NO
Psypsy	-0.00213382	0.00877261	0.997868	(0.981, 1.015)	0.807822	other_MS	tol	NO
DepAll	0.0128696	0.0113031	1.01295	(0.991, 1.036)	0.254876	other_MS	tol	NO
EHR	0.0166542	0.0158884	1.01679	(0.986, 1.049)	0.294544	other_MS	tol	NO
lifetimeMDD	0.0107373	0.0191858	1.0108	(0.973, 1.050)	0.57572	other_MS	tol	NO
MDDRecur	0.0148229	0.0226509	1.01493	(0.971, 1.061)	0.51285	other_MS	tol	NO
SelfRepDep	0.011071	0.0055504	1.01113	(1.000, 1.022)	0.0460839	synonymous	tol	NO
GPpsy	0.00621767	0.00267649	1.00624	(1.001, 1.012)	0.0201756	synonymous	tol	NO
Psypsy	0.00922017	0.00379367	1.00926	(1.002, 1.017)	0.0150817	synonymous	tol	NO
DepAll	0.00563421	0.0054039	1.00565	(0.995, 1.016)	0.297125	synonymous	tol	NO
EHR	0.00459604	0.00785603	1.00461	(0.989, 1.020)	0.558525	synonymous	tol	NO
lifetimeMDD	-0.000645595	0.00891449	0.999355	(0.982, 1.017)	0.942267	synonymous	tol	NO
MDDRecur	0.00599276	0.0102623	1.00601	(0.986, 1.026)	0.559248	synonymous	tol	NO
BETA: regression coefficient of burden
SE: standard error
OR: odds ratio
CI: confidence interval
type: type of rare variants (“ptv”: protein-truncating variant; “other_MS”: missense variants not in MPC annotation)
pLI: gene is LoF tolerant (“tol”), intolerant (“intol”) or all genes (“all”).

## Sheet: Supplementary Data 6b (SAS)
Phenotype	BETA	SE	OR	95% CI	P	Type	pLI	Bonferroni corrected significant (N test=77; 0.05/77=0.00065)
SelfRepDep	0.069589	0.113617	1.07207	(0.858, 1.339)	0.540213	ptv	intol	NO
GPpsy	-0.0354125	0.0546773	0.965207	(0.867, 1.074)	0.517203	ptv	intol	NO
Psypsy	-0.022671	0.0763832	0.977584	(0.842, 1.135)	0.766615	ptv	intol	NO
DepAll	-0.0854924	0.100592	0.91806	(0.754, 1.118)	0.395387	ptv	intol	NO
EHR	0.0780167	0.129764	1.08114	(0.838, 1.394)	0.547692	ptv	intol	NO
lifetimeMDD	-0.00945153	0.203071	0.990593	(0.665, 1.475)	0.962878	ptv	intol	NO
MDDRecur	0.0588572	0.23333	1.06062	(0.671, 1.676)	0.800849	ptv	intol	NO
SelfRepDep	0.0919092	0.0810156	1.09627	(0.935, 1.285)	0.2566	MPC > 2	intol	NO
GPpsy	-0.00586082	0.0394258	0.994156	(0.920, 1.074)	0.881826	MPC > 2	intol	NO
Psypsy	0.0472087	0.0540086	1.04834	(0.943, 1.165)	0.382067	MPC > 2	intol	NO
DepAll	0.0655913	0.0696821	1.06779	(0.931, 1.224)	0.346555	MPC > 2	intol	NO
EHR	0.0784488	0.0937913	1.08161	(0.900, 1.300)	0.402919	MPC > 2	intol	NO
lifetimeMDD	-0.113794	0.154877	0.892442	(0.659, 1.209)	0.462498	MPC > 2	intol	NO
MDDRecur	-0.482528	0.215441	0.617221	(0.405, 0.942)	0.025109	MPC > 2	intol	NO
SelfRepDep	-0.00912521	0.0367138	0.990916	(0.922, 1.065)	0.803709	2 ≥ MPC > 1	intol	NO
GPpsy	0.00430547	0.0168811	1.00431	(0.972, 1.038)	0.798687	2 ≥ MPC > 1	intol	NO
Psypsy	0.0310284	0.0233864	1.03151	(0.985, 1.080)	0.184583	2 ≥ MPC > 1	intol	NO
DepAll	-0.0148691	0.0311788	0.985241	(0.927, 1.047)	0.633435	2 ≥ MPC > 1	intol	NO
EHR	0.0166012	0.0413226	1.01674	(0.938, 1.103)	0.687871	2 ≥ MPC > 1	intol	NO
lifetimeMDD	0.143256	0.0592875	1.15403	(1.027, 1.296)	0.0156795	2 ≥ MPC > 1	intol	NO
MDDRecur	0.198495	0.0686048	1.21957	(1.066, 1.395)	0.00381204	2 ≥ MPC > 1	intol	NO
SelfRepDep	0.0201723	0.0202188	1.02038	(0.981, 1.062)	0.318424	1 ≥ MPC > 0	intol	NO
GPpsy	0.0203594	0.00945984	1.02057	(1.002, 1.040)	0.0313826	1 ≥ MPC > 0	intol	NO
Psypsy	0.000446938	0.0132332	1.00045	(0.975, 1.027)	0.973057	1 ≥ MPC > 0	intol	NO
DepAll	0.0181039	0.0173561	1.01827	(0.984, 1.054)	0.296908	1 ≥ MPC > 0	intol	NO
EHR	0.0152658	0.0233373	1.01538	(0.970, 1.063)	0.513022	1 ≥ MPC > 0	intol	NO
lifetimeMDD	-0.00966722	0.0347052	0.990379	(0.925, 1.060)	0.780588	1 ≥ MPC > 0	intol	NO
MDDRecur	-0.0686975	0.0435038	0.933609	(0.857, 1.017)	0.11431	1 ≥ MPC > 0	intol	NO
SelfRepDep	0.0304859	0.0301142	1.03096	(0.972, 1.094)	0.311375	other_MS	intol	NO
GPpsy	0.0129604	0.0140995	1.01304	(0.985, 1.041)	0.357985	other_MS	intol	NO
Psypsy	0.0250331	0.0195745	1.02535	(0.987, 1.065)	0.200944	other_MS	intol	NO
DepAll	0.021318	0.0255994	1.02155	(0.972, 1.074)	0.404984	other_MS	intol	NO
EHR	0.00569544	0.0350445	1.00571	(0.939, 1.077)	0.870896	other_MS	intol	NO
lifetimeMDD	-0.00277068	0.0516491	0.997233	(0.901, 1.103)	0.957218	other_MS	intol	NO
MDDRecur	0.0413299	0.0608385	1.0422	(0.925, 1.174)	0.496924	other_MS	intol	NO
SelfRepDep	0.0229101	0.0163992	1.02317	(0.991, 1.057)	0.162406	synonymous	intol	NO
GPpsy	0.00580511	0.00763396	1.00582	(0.991, 1.021)	0.446996	synonymous	intol	NO
Psypsy	0.0153854	0.0105841	1.0155	(0.995, 1.037)	0.146048	synonymous	intol	NO
DepAll	0.00571698	0.0140743	1.00573	(0.978, 1.034)	0.684595	synonymous	intol	NO
EHR	0.0223491	0.0186146	1.0226	(0.986, 1.061)	0.229898	synonymous	intol	NO
lifetimeMDD	-0.0177789	0.0266748	0.982378	(0.932, 1.035)	0.505089	synonymous	intol	NO
MDDRecur	-0.0389943	0.0322115	0.961756	(0.903, 1.024)	0.22606	synonymous	intol	NO
SelfRepDep	0.0026419	0.0249783	1.00265	(0.955, 1.053)	0.915766	ptv	tol	NO
GPpsy	-0.00184344	0.0117607	0.998158	(0.975, 1.021)	0.875445	ptv	tol	NO
Psypsy	-0.00758598	0.0164926	0.992443	(0.961, 1.025)	0.645544	ptv	tol	NO
DepAll	0.00605803	0.0215873	1.00608	(0.964, 1.050)	0.778995	ptv	tol	NO
EHR	0.0159264	0.0286801	1.01605	(0.961, 1.075)	0.578681	ptv	tol	NO
lifetimeMDD	-0.0224775	0.0457653	0.977773	(0.894, 1.070)	0.623322	ptv	tol	NO
MDDRecur	-0.0388258	0.0556063	0.961918	(0.863, 1.073)	0.485035	ptv	tol	NO
SelfRepDep	0.00798962	0.0267897	1.00802	(0.956, 1.062)	0.765524	2 ≥ MPC > 1	tol	NO
GPpsy	-0.00280588	0.0124394	0.997198	(0.973, 1.022)	0.821541	2 ≥ MPC > 1	tol	NO
Psypsy	0.0108312	0.0172799	1.01089	(0.977, 1.046)	0.530785	2 ≥ MPC > 1	tol	NO
DepAll	-0.0208469	0.0231811	0.979369	(0.936, 1.025)	0.368491	2 ≥ MPC > 1	tol	NO
EHR	0.060475	0.0300208	1.06234	(1.002, 1.127)	0.0439641	2 ≥ MPC > 1	tol	NO
lifetimeMDD	-0.000863914	0.0443926	0.999136	(0.916, 1.090)	0.984474	2 ≥ MPC > 1	tol	NO
MDDRecur	0.0793726	0.0518854	1.08261	(0.978, 1.198)	0.126074	2 ≥ MPC > 1	tol	NO
SelfRepDep	0.000527507	0.0082737	1.00053	(0.984, 1.017)	0.949164	1 ≥ MPC > 0	tol	NO
GPpsy	-0.0011219	0.00383136	0.998879	(0.991, 1.006)	0.769659	1 ≥ MPC > 0	tol	NO
Psypsy	0.00467096	0.00531635	1.00468	(0.994, 1.015)	0.379617	1 ≥ MPC > 0	tol	NO
DepAll	0.0054742	0.00714999	1.00549	(0.991, 1.020)	0.443901	1 ≥ MPC > 0	tol	NO
EHR	0.0022695	0.00946556	1.00227	(0.984, 1.021)	0.810513	1 ≥ MPC > 0	tol	NO
lifetimeMDD	0.00827937	0.0144673	1.00831	(0.980, 1.037)	0.567132	1 ≥ MPC > 0	tol	NO
MDDRecur	0.0143858	0.0176019	1.01449	(0.980, 1.050)	0.413762	1 ≥ MPC > 0	tol	NO
SelfRepDep	-0.011021	0.0134882	0.98904	(0.963, 1.016)	0.413884	other_MS	tol	NO
GPpsy	0.00202671	0.00627076	1.00203	(0.990, 1.014)	0.746543	other_MS	tol	NO
Psypsy	0.000591403	0.00873205	1.00059	(0.984, 1.018)	0.946002	other_MS	tol	NO
DepAll	-0.00136466	0.0116149	0.998636	(0.976, 1.022)	0.906471	other_MS	tol	NO
EHR	0.0236593	0.0151085	1.02394	(0.994, 1.055)	0.117357	other_MS	tol	NO
lifetimeMDD	0.00603365	0.0229239	1.00605	(0.962, 1.052)	0.792394	other_MS	tol	NO
MDDRecur	-0.00548907	0.0268731	0.994526	(0.943, 1.048)	0.838151	other_MS	tol	NO
SelfRepDep	0.00305769	0.00840039	1.00306	(0.987, 1.020)	0.715863	synonymous	tol	NO
GPpsy	-0.00514606	0.00391186	0.994867	(0.987, 1.003)	0.188341	synonymous	tol	NO
Psypsy	-0.00323772	0.00543587	0.996768	(0.986, 1.007)	0.551428	synonymous	tol	NO
DepAll	-0.00282653	0.00735872	0.997177	(0.983, 1.012)	0.7009	synonymous	tol	NO
EHR	0.025083	0.00954608	1.0254	(1.006, 1.045)	0.00859977	synonymous	tol	NO
lifetimeMDD	0.0193666	0.0141527	1.01956	(0.992, 1.048)	0.171185	synonymous	tol	NO
MDDRecur	0.0142432	0.0173695	1.01435	(0.980, 1.049)	0.41221	synonymous	tol	NO
BETA: regression coefficient of burden
SE: standard error
OR: odds ratio
CI: confidence interval
type: type of rare variants (“ptv”: protein-truncating variant; “other_MS”: missense variants not in MPC annotation)
pLI: gene is LoF tolerant (“tol”), intolerant (“intol”) or all genes (“all”).

## Sheet: Supplementary Data 7a
Phenotype	BETA	SE	OR	95% CI	P	Type	pLI	sex	Bonferroni corrected significant (N test=33; 0.05/33=0.00065)
EHR	0.15664	0.0180838	1.16957	(1.129, 1.212)	4.64037e-18	ptv	intol	all	YES
EHR	0.171255	0.0299353	1.18679	(1.119, 1.259)	1.06002e-08	ptv	intol	male	YES
EHR	0.148039	0.0226714	1.15956	(1.109, 1.212)	6.58653e-11	ptv	intol	female	YES
EHR	0.0804075	0.0180626	1.08373	(1.046, 1.123)	8.52299e-06	MPC > 2	intol	all	YES
EHR	0.117133	0.0295815	1.12427	(1.061, 1.191)	7.50526e-05	MPC > 2	intol	male	YES
EHR	0.0599692	0.022716	1.0618	(1.016, 1.110)	0.00829172	MPC > 2	intol	female	NO
EHR	0.0245207	0.00968115	1.02482	(1.006, 1.044)	0.0113146	2 ≥ MPC > 1	intol	all	NO
EHR	0.00101672	0.0166993	1.00102	(0.969, 1.034)	0.951452	2 ≥ MPC > 1	intol	male	NO
EHR	0.0370431	0.011961	1.03774	(1.014, 1.062)	0.00195497	2 ≥ MPC > 1	intol	female	NO
EHR	0.00496131	0.00665196	1.00497	(0.992, 1.018)	0.455763	1 ≥ MPC > 0	intol	all	NO
EHR	0.00875566	0.011179	1.00879	(0.987, 1.031)	0.433495	1 ≥ MPC > 0	intol	male	NO
EHR	0.00290061	0.00826414	1.0029	(0.987, 1.019)	0.725598	1 ≥ MPC > 0	intol	female	NO
EHR	0.0133525	0.0091751	1.01344	(0.995, 1.032)	0.145589	other	intol	all	NO
EHR	0.0233483	0.0153624	1.02362	(0.993, 1.055)	0.128553	other	intol	male	NO
EHR	0.00793333	0.0114025	1.00796	(0.986, 1.031)	0.486583	other	intol	female	NO
EHR	-0.00721068	0.00594411	0.992815	(0.981, 1.004)	0.2251	synonymous	intol	all	NO
EHR	-0.0118436	0.0102453	0.988226	(0.969, 1.008)	0.247678	synonymous	intol	male	NO
EHR	-0.00492983	0.00730141	0.995082	(0.981, 1.009)	0.499556	synonymous	intol	female	NO
EHR	0.00569596	0.00696056	1.00571	(0.992, 1.020)	0.413175	ptv	tol	all	NO
EHR	0.0201323	0.0117347	1.02034	(0.997, 1.044)	0.0862305	ptv	tol	male	NO
EHR	-0.00222421	0.00863531	0.997778	(0.981, 1.015)	0.796738	ptv	tol	female	NO
EHR	0.0202956	0.00763818	1.0205	(1.005, 1.036)	0.0078811	2 ≥ MPC > 1	tol	all	NO
EHR	0.00699601	0.0130562	1.00702	(0.982, 1.033)	0.592069	2 ≥ MPC > 1	tol	male	NO
EHR	0.0277896	0.009581	1.02818	(1.009, 1.048)	0.00372572	2 ≥ MPC > 1	tol	female	NO
EHR	-0.00545377	0.00287149	0.994561	(0.989, 1.000)	0.0575271	1 ≥ MPC > 0	tol	all	NO
EHR	-0.00147424	0.00480607	0.998527	(0.989, 1.008)	0.759036	1 ≥ MPC > 0	tol	male	NO
EHR	-0.00756924	0.00354179	0.992459	(0.986, 0.999)	0.0325879	1 ≥ MPC > 0	tol	female	NO
EHR	-0.00367571	0.00468353	0.996331	(0.987, 1.006)	0.432561	other	tol	all	NO
EHR	0.00149638	0.00790489	1.0015	(0.986, 1.017)	0.849859	other	tol	male	NO
EHR	-0.00632742	0.00579051	0.993693	(0.982, 1.005)	0.274516	other	tol	female	NO
EHR	-0.000879003	0.00308418	0.999121	(0.993, 1.005)	0.775641	synonymous	tol	all	NO
EHR	-0.000731379	0.00529054	0.999269	(0.989, 1.010)	0.890049	synonymous	tol	male	NO
EHR	-0.00096538	0.00379661	0.999035	(0.992, 1.006)	0.799284	synonymous	tol	female	NO
BETA: regression coefficient of burden
SE: standard error
OR: odds ratio
CI: confidence interval
Type: type of rare variants (“ptv”: protein-truncating variant; “other_MS”: missense variants not in MPC annotation)
pLI: gene is LoF tolerant (“tol”), intolerant (“intol”) or all genes (“all”).

## Sheet: Supplementary Data 7b
Phenotype	BETA	SE	OR	95% CI	P	Type	pLI	sex	Bonferroni corrected significant (N test=36; 0.05/36=0.00065)
DepAll	-0.0127002	0.0212256	0.98738	(0.947, 1.029)	0.549612	ptv	intol	female	NO
DepAll	0.0294873	0.0199839	1.02993	(0.990, 1.071)	0.140064	MPC > 2	intol	female	NO
DepAll	0.0284367	0.0252341	1.02884	(0.979, 1.081)	0.259779	ptv	intol	male	NO
DepAll	0.0278698	0.0241356	1.02826	(0.981, 1.078)	0.248207	MPC > 2	intol	male	NO
DepAll	0.00416181	0.0162644	1.00417	(0.973, 1.037)	0.79804	ptv	intol	all	NO
DepAll	0.028509	0.0153888	1.02892	(0.998, 1.060)	0.0639424	MPC > 2	intol	all	NO
GPpsy	0.0238837	0.00970423	1.02417	(1.005, 1.044)	0.0138487	ptv	intol	female	NO
GPpsy	0.0136123	0.00924438	1.01371	(0.996, 1.032)	0.140888	MPC > 2	intol	female	NO
GPpsy	0.0480555	0.0114976	1.04923	(1.026, 1.073)	2.92017e-05	ptv	intol	male	YES
GPpsy	0.0301796	0.0110194	1.03064	(1.009, 1.053)	0.00616709	MPC > 2	intol	male	NO
GPpsy	0.0339031	0.00742331	1.03448	(1.020, 1.050)	4.94494e-06	ptv	intol	all	YES
GPpsy	0.0204489	0.00708699	1.02066	(1.007, 1.035)	0.00390897	MPC > 2	intol	all	NO
lifetimeMDD	0.0505231	0.0238996	1.05182	(1.004, 1.102)	0.0345177	ptv	intol	female	NO
lifetimeMDD	0.0268965	0.0221431	1.02726	(0.984, 1.073)	0.224494	MPC > 2	intol	female	NO
lifetimeMDD	0.0660586	0.0321179	1.06829	(1.003, 1.138)	0.0397098	ptv	intol	male	NO
lifetimeMDD	-0.00746021	0.0303851	0.992568	(0.935, 1.053)	0.806052	MPC > 2	intol	male	NO
lifetimeMDD	0.0558981	0.0191657	1.05749	(1.019, 1.098)	0.00353905	ptv	intol	all	NO
lifetimeMDD	0.0143627	0.017883	1.01447	(0.980, 1.051)	0.421891	MPC > 2	intol	all	NO
MDDRecur	0.0637947	0.028583	1.06587	(1.008, 1.127)	0.025621	ptv	intol	female	NO
MDDRecur	0.0348961	0.0264935	1.03551	(0.983, 1.091)	0.187785	MPC > 2	intol	female	NO
MDDRecur	0.0854643	0.039215	1.08922	(1.009, 1.176)	0.0293037	ptv	intol	male	NO
MDDRecur	0.0117584	0.0374613	1.01183	(0.940, 1.089)	0.753611	MPC > 2	intol	male	NO
MDDRecur	0.070879	0.0230918	1.07345	(1.026, 1.123)	0.0021446	ptv	intol	all	NO
MDDRecur	0.0267694	0.0216177	1.02713	(0.985, 1.072)	0.2156	MPC > 2	intol	all	NO
Psypsy	0.0619505	0.014145	1.06391	(1.035, 1.094)	1.18853e-05	ptv	intol	female	YES
Psypsy	0.0279417	0.0136466	1.02834	(1.001, 1.056)	0.0406072	MPC > 2	intol	female	NO
Psypsy	0.0689785	0.0163467	1.07141	(1.038, 1.106)	2.44609e-05	ptv	intol	male	YES
Psypsy	0.031	0.016	1.032	(1.000, 1.064)	0.0489	MPC > 2	intol	male	NO
Psypsy	0.0649371	0.0106964	1.06709	(1.045, 1.090)	1.27179e-09	ptv	intol	all	YES
Psypsy	0.0293728	0.0103465	1.02981	(1.009, 1.051)	0.0045267	MPC > 2	intol	all	NO
SelfRepDep	0.044017	0.0178004	1.045	(1.009, 1.082)	0.0134054	ptv	intol	female	NO
SelfRepDep	0.00414299	0.0173342	1.00415	(0.971, 1.039)	0.8111	MPC > 2	intol	female	NO
SelfRepDep	0.0731665	0.0234153	1.07591	(1.028, 1.126)	0.00177971	ptv	intol	male	NO
SelfRepDep	0.0598746	0.0225998	1.0617	(1.016, 1.110)	0.00806502	MPC > 2	intol	male	NO
SelfRepDep	0.0547153	0.0141775	1.05624	(1.027, 1.086)	0.000113707	ptv	intol	all	YES
SelfRepDep	0.0242661	0.0137767	1.02456	(0.997, 1.053)	0.0781715	MPC > 2	intol	all	NO
BETA: regression coefficient of burden
SE: standard error
OR: odds ratio
CI: confidence interval
Type: type of rare variants (“ptv”: protein-truncating variant; “MPC > 2”: missense variants with MPC > 2)
pLI: gene is LoF tolerant (“tol”), intolerant (“intol”) or all genes (“all”).

[truncated: 14 more sheets: Supplementary Data 8, Supplementary Data 9, Supplementary Data 10, Supplementary Data 11, Supplementary Data 12, Supplementary Data 13, Supplementary Data 14, Supplementary Data 15, Supplementary Data 16, Supplementary Data 17a, Supplementary Data 17b, Supplementary Data 17c, Supplementary Data 17d, Supplementary Data 18]
